# Supplementary material for: Early Differential Gene Expression in Haemocytes from Resistant and Susceptible Biomphalaria glabrata Strains in Response to Schistosoma mansoni
Source: PLoS One. 2012 Dec 26;7(12):e51102. doi: 10.1371/journal.pone.0051102 (PMC3530592; doi:10.1371/journal.pone.0051102)
Supplement: File S1 — Annotation file for the genes represented on the 5 K B. glabrata microarray. (TXT) [file pone.0051102.s001.txt]

AY028462.1	GO:0005102
AY028462.1	GO:0007165
AY028462.1	GO:0005615
AY028461.1	GO:0005102
AY028461.1	GO:0007165
CK085002.1	GO:0005515
CK085002.1	GO:0006886
CK085002.1	GO:0016192
CK085002.1	GO:0030131
CK149181.1	GO:0003676
CK149181.1	GO:0008270
CK149222.1	GO:0005515
CK149439.1	GO:0003725
CK149439.1	GO:0005622
CK149486.1	GO:0004672
CK149486.1	GO:0005524
CK149486.1	GO:0006468
CK149576.1	GO:0016740
CK656601.1	GO:0015671
CK656601.1	GO:0019825
CK656601.1	GO:0020037
CK656628.1	GO:0005216
CK656628.1	GO:0006811
CK656628.1	GO:0016020
CK656628.1	GO:0055085
CK725241.1	GO:0005524
CK725241.1	GO:0006457
CK725241.1	GO:0006950
CK725241.1	GO:0051082
CK768282.1	GO:0004713
CK768282.1	EC:2.7.10.0
CK768291.1	GO:0008234
CK768299.1	GO:0005102
CK768299.1	GO:0007165
CK988679.1	GO:0008289
CK988921.1	GO:0004197
CK988921.1	GO:0006508
CK988921.1	EC:3.4.22.0
CK989136.1	GO:0003735
CK989136.1	GO:0005840
CK989136.1	GO:0006412
CK989136.1	EC:3.6.5.3
CK989242.1	GO:0003735
CK989242.1	GO:0005840
CK989242.1	GO:0006412
CK989242.1	EC:3.6.5.3
CK989763.1	GO:0042981
CK989926.1	GO:0016020
CK989961.1	GO:0004129
CK989961.1	EC:1.9.3.1
CK990115.1	GO:0005783
CK990122.1	GO:0004871
CK990122.1	GO:0005515
CK990122.1	GO:0023034
CN476077.1	GO:0005525
CN476077.1	GO:0005874
CN476077.1	GO:0007017
CN476077.1	GO:0003924
CN476077.1	GO:0051258
CN476077.1	EC:3.6.5.1
CN476077.1	EC:3.6.5.2
CN476077.1	EC:3.6.5.3
CN476077.1	EC:3.6.5.4
CN655025.1	GO:0003700
CN655025.1	GO:0003707
CN655025.1	GO:0005634
CO635914.1	GO:0003677
CO654005.1	GO:0003723
CO654022.1	GO:0005576
CO870217.1	GO:0003824
CO870217.1	GO:0008152
CO870232.1	GO:0015078
CO870232.1	GO:0015986
CV022364.1	GO:0005164
CV022364.1	GO:0006955
CV022364.1	GO:0016020
CV548035.1	GO:0005524
CV548242.1	GO:0004459
CV548242.1	GO:0055114
CV548242.1	EC:1.1.1.27
CV548469.1	GO:0003676
CV548469.1	GO:0000166
CV548632.1	GO:0003676
DW474006.1	GO:0005525
DW474390.1	GO:0016021
DW474696.1	GO:0005488
EE723025.1	GO:0005515
EE723025.1	GO:0005529
EE723025.1	GO:0007155
EE723212.1	GO:0005524
EW997058.1	GO:0015031
EW997058.1	GO:0043231
EW997259.1	GO:0016740
EW997286.1	GO:0003735
EW997286.1	GO:0005840
EW997286.1	GO:0006412
EW997286.1	EC:3.6.5.3
EW997357.1	GO:0003676
EW997357.1	GO:0008270
EW997390.1	GO:0005509
EW997390.1	GO:0005783
EW997390.1	GO:0006457
EW997390.1	GO:0051082
EW997395.1	GO:0005215
EW997395.1	GO:0006810
EW997395.1	GO:0008289
EW997551.1	GO:0006352
EW997551.1	GO:0008270
EW997551.1	GO:0005634
EW997551.1	GO:0016563
EW997551.1	GO:0045941
EW997588.1	GO:0005515
EW997588.1	GO:0007165
CK989664.1	GO:0045177
CK989664.1	GO:0005515
CK989739.1	GO:0016568
CK989739.1	GO:0003678
CK989739.1	GO:0016363
CK989739.1	GO:0006310
CK989739.1	GO:0006357
CK989739.1	GO:0001558
CK989739.1	GO:0007283
CK989739.1	GO:0051301
CK989739.1	GO:0035267
CK989739.1	GO:0005524
CK989739.1	GO:0016887
CK989739.1	GO:0005515
CK989739.1	GO:0007067
CK989739.1	GO:0031564
CK989739.1	GO:0005737
CK989739.1	GO:0016020
CK989739.1	GO:0045941
CK989739.1	GO:0005657
CK989178.1	GO:0030150
CK989178.1	GO:0005759
CK989178.1	GO:0051082
CK989178.1	GO:0000774
CK989178.1	GO:0006457
CK989178.1	GO:0042803
CK989178.1	GO:0051087
EW996759.1	GO:0005737
EW996759.1	GO:0032312
EW996759.1	GO:0008060
EW996759.1	GO:0016020
EW996759.1	GO:0008270
EW996759.1	GO:0007165
EW996759.1	GO:0008093
EW996759.1	GO:0017124
EW996759.1	GO:0046847
CK988737.1	GO:0006979
CK988737.1	GO:0007585
CK988737.1	GO:0008137
CK988737.1	GO:0016020
CK988737.1	GO:0005739
CK988737.1	GO:0006120
CK988737.1	GO:0006744
CK988737.1	GO:0006814
CK988737.1	GO:0015992
CK988737.1	GO:0009055
CK988737.1	EC:1.6.5.3
CO870195.1	GO:0007265
CO870195.1	GO:0001751
CO870195.1	GO:0008103
CO870195.1	GO:0008355
CO870195.1	GO:0040010
CO870195.1	GO:0008283
CO870195.1	GO:0005737
CO870195.1	GO:0045172
CO870195.1	GO:0019904
CO870195.1	GO:0007059
CO870195.1	GO:0004863
CO870195.1	GO:0045448
CO870195.1	GO:0016483
CO870195.1	GO:0005634
CO870195.1	GO:0006588
CO870195.1	GO:0007294
CO870195.1	GO:0042313
CO870195.1	GO:0045859
EW996992.1	GO:0007265
EW996992.1	GO:0001751
EW996992.1	GO:0008103
EW996992.1	GO:0008355
EW996992.1	GO:0008283
EW996992.1	GO:0005737
EW996992.1	GO:0045172
EW996992.1	GO:0019904
EW996992.1	GO:0007059
EW996992.1	GO:0004863
EW996992.1	GO:0045448
EW996992.1	GO:0016483
EW996992.1	GO:0005634
EW996992.1	GO:0006588
EW996992.1	GO:0007294
EW996992.1	GO:0042313
EW996992.1	GO:0045859
EW997089.1	GO:0006605
EW997089.1	GO:0005739
EW997089.1	GO:0005634
EW997089.1	GO:0019904
CK656662.1	GO:0048037
CK656662.1	GO:0003824
CK656662.1	GO:0008152
EW997625.1	GO:0005509
EW997041.1	GO:0000022
EW997041.1	GO:0005829
EW997041.1	GO:0006511
EW997041.1	GO:0008540
EW997041.1	GO:0004175
EW997041.1	GO:0005524
EW997041.1	GO:0016887
EW997041.1	GO:0008283
EW997041.1	GO:0005634
DW474812.1	GO:0016887
DW474812.1	GO:0005515
DW474812.1	GO:0030163
DW474812.1	GO:0005524
DW474812.1	GO:0000502
DW474812.1	GO:0006508
DW474812.1	GO:0005634
DW474812.1	GO:0005829
CK989574.1	GO:0030163
CK989574.1	GO:0005524
CK989574.1	GO:0000502
CK989574.1	GO:0017111
CK989574.1	GO:0005634
CK989574.1	GO:0005829
CK989574.1	EC:3.6.1.15
DW474228.1	GO:0003735
DW474228.1	GO:0005840
DW474228.1	GO:0006412
DW474228.1	EC:3.6.5.3
DW473891.1	GO:0016491
DW473891.1	GO:0005506
DW473891.1	GO:0031418
DW473891.1	GO:0055114
CN655042.1	GO:0003858
CN655042.1	GO:0042618
CN655042.1	GO:0046950
CN655042.1	GO:0055114
CN655042.1	GO:0005488
CN655042.1	EC:1.1.1.30
CV042572.1	GO:0006104
CV042572.1	GO:0046950
CV042572.1	GO:0005739
CV042572.1	GO:0008260
CV042572.1	GO:0006550
CV042572.1	GO:0006552
CV042572.1	GO:0006574
CV042572.1	EC:2.8.3.5
CV548381.1	GO:0006104
CV548381.1	GO:0046950
CV548381.1	GO:0005739
CV548381.1	GO:0008260
CV548381.1	GO:0006550
CV548381.1	GO:0006552
CV548381.1	GO:0006574
CV548381.1	EC:2.8.3.5
CO870247.1	GO:0003824
CO870247.1	GO:0009058
CV548423.1	GO:0005840
CV548423.1	GO:0003735
CV548423.1	GO:0006417
CV548423.1	GO:0019843
CV548423.1	GO:0042254
AY012701.1	GO:0007165
AY012701.1	GO:0005102
CV548337.1	GO:0030170
CV548337.1	GO:0005759
CV548337.1	GO:0003867
CV548337.1	GO:0009448
CV548337.1	GO:0006522
CV548337.1	GO:0006531
CV548337.1	GO:0019482
CV548337.1	EC:2.6.1.19
CK989949.1	GO:0005840
CV022395.1	GO:0003735
CV022395.1	GO:0003723
CV022395.1	GO:0015935
CV022395.1	GO:0006412
CV022395.1	GO:0042254
CV022395.1	EC:3.6.5.3
EW997269.1	GO:0040035
EW997269.1	GO:0002119
EW997269.1	GO:0003735
EW997269.1	GO:0018996
EW997269.1	GO:0015935
EW997269.1	GO:0040007
EW997269.1	GO:0006412
EW997269.1	GO:0042254
EW997269.1	EC:3.6.5.3
CO870194.1	GO:0005840
CO870194.1	GO:0003735
CO870194.1	GO:0006412
CO870194.1	GO:0019843
CO870194.1	GO:0042254
CO870194.1	EC:3.6.5.3
CK989414.1	GO:0030529
CK989414.1	GO:0019843
CV548395.1	GO:0005488
CV548395.1	GO:0043231
CV548395.1	GO:0016853
CV548395.1	GO:0006457
EW996874.1	GO:0005524
DW474166.1	GO:0004643
DW474166.1	GO:0005515
DW474166.1	GO:0003937
DW474166.1	GO:0006144
DW474166.1	GO:0006164
DW474166.1	GO:0042720
DW474166.1	EC:2.1.2.3
DW474166.1	EC:3.5.4.10
CV548063.1	GO:0030170
CV548063.1	GO:0016769
CV548063.1	GO:0003870
CV548063.1	GO:0006544
CV548063.1	GO:0006563
CV548063.1	GO:0006566
CV548063.1	GO:0006783
CV548063.1	GO:0042967
CV548063.1	EC:2.3.1.37
CK989132.1	GO:0003735
CK989132.1	GO:0005811
CK989132.1	GO:0022625
CK989132.1	GO:0006414
CK989132.1	GO:0042254
CK989157.1	GO:0003735
CK989157.1	GO:0005840
CK989157.1	GO:0006414
CK989157.1	GO:0042254
EW997343.1	GO:0003735
EW997343.1	GO:0005840
EW997343.1	GO:0006414
EW997276.1	GO:0005840
EW997276.1	GO:0003735
EW997276.1	GO:0006412
EW997276.1	GO:0042254
EW997276.1	GO:0003723
EW997276.1	GO:0006396
EW997276.1	EC:3.6.5.3
CK989458.1	GO:0005840
CK989458.1	GO:0003735
CK989458.1	GO:0006412
CK989458.1	GO:0042254
CK989458.1	EC:3.6.5.3
CK989013.1	GO:0003735
CK989013.1	GO:0006412
CK989013.1	GO:0015934
CK989013.1	GO:0042254
CK989013.1	EC:3.6.5.3
EW997634.1	GO:0003735
EW997634.1	GO:0005840
EW997634.1	GO:0006412
EW997634.1	GO:0042254
EW997634.1	EC:3.6.5.3
EW997351.1	GO:0000022
EW997351.1	GO:0003735
EW997351.1	GO:0005515
EW997351.1	GO:0022625
EW997351.1	GO:0006412
EW997351.1	GO:0042254
EW997351.1	EC:3.6.5.3
DW474791.1	GO:0005840
DW474791.1	GO:0003735
DW474791.1	GO:0006412
DW474791.1	GO:0042254
DW474791.1	EC:3.6.5.3
CK989307.1	GO:0030528
CK989307.1	GO:0003735
CK989307.1	GO:0015934
CK989307.1	GO:0006412
CK989307.1	GO:0045449
CK989307.1	GO:0042254
CK989307.1	EC:3.6.5.3
CN445825.1	GO:0030528
CN445825.1	GO:0003735
CN445825.1	GO:0015934
CN445825.1	GO:0006412
CN445825.1	GO:0045449
CN445825.1	GO:0042254
CN445825.1	EC:3.6.5.3
CO870328.1	GO:0006457
CO870328.1	GO:0005737
CO870328.1	GO:0051082
CO870328.1	GO:0005524
CO870328.1	GO:0006950
CV548293.1	GO:0003917
CV548293.1	GO:0005694
CV548293.1	GO:0006265
CV548293.1	GO:0006268
CV548293.1	EC:5.99.1.2
DW474484.1	GO:0005509
DW474562.1	GO:0004656
DW474562.1	GO:0005783
DW474562.1	GO:0055114
DW474562.1	EC:1.14.11.2
CV548310.1	GO:0042600
CV548310.1	GO:0050660
DW474208.1	GO:0004180
DW474208.1	GO:0006508
CO870379.1	GO:0005509
CO870379.1	GO:0005544
EW996917.1	GO:0006508
EW997552.1	GO:0016021
CK988949.1	GO:0003713
CK988949.1	GO:0005667
CK988949.1	GO:0045941
DW474505.1	GO:0004601
DW474505.1	GO:0006979
DW474505.1	GO:0020037
DW474505.1	GO:0006804
DW474505.1	EC:1.11.1.7
EW996833.1	GO:0016740
CO654070.1	GO:0004091
CO654070.1	GO:0016021
CO654070.1	EC:3.1.1.0
CO654070.1	EC:3.1.1.1
CK988863.1	GO:0003985
CK988863.1	GO:0009536
CK988863.1	GO:0006090
CK988863.1	GO:0006550
CK988863.1	GO:0006552
CK988863.1	GO:0006554
CK988863.1	GO:0006568
CK988863.1	GO:0006574
CK988863.1	GO:0006633
CK988863.1	GO:0018874
CK988863.1	GO:0042967
CK988863.1	GO:0046950
CK988863.1	EC:2.3.1.9
DW474638.1	GO:0005743
DW474638.1	GO:0003985
DW474638.1	GO:0005515
DW474638.1	GO:0006090
DW474638.1	GO:0006550
DW474638.1	GO:0006552
DW474638.1	GO:0006554
DW474638.1	GO:0006568
DW474638.1	GO:0006574
DW474638.1	GO:0006633
DW474638.1	GO:0018874
DW474638.1	GO:0042967
DW474638.1	GO:0046950
DW474638.1	EC:2.3.1.9
EW996930.1	GO:0005743
EW996930.1	GO:0003985
EW996930.1	GO:0006695
EW996930.1	GO:0003988
EW996930.1	GO:0006090
EW996930.1	GO:0006550
EW996930.1	GO:0006552
EW996930.1	GO:0006554
EW996930.1	GO:0006568
EW996930.1	GO:0006574
EW996930.1	GO:0006633
EW996930.1	GO:0018874
EW996930.1	GO:0042967
EW996930.1	GO:0046950
EW996930.1	GO:0006699
EW996930.1	EC:2.3.1.9
EW996930.1	EC:2.3.1.16
EE723678.1	GO:0005625
EE723678.1	GO:0006633
EE723678.1	GO:0030145
EE723678.1	GO:0014070
EE723678.1	GO:0042493
EE723678.1	GO:0005515
EE723678.1	GO:0006084
EE723678.1	GO:0005524
EE723678.1	GO:0004075
EE723678.1	GO:0009374
EE723678.1	GO:0003989
EE723678.1	GO:0009343
EE723678.1	GO:0006090
EE723678.1	EC:6.3.4.14
EE723678.1	EC:6.4.1.2
CK085023.1	GO:0005829
CK085023.1	GO:0006417
CK085023.1	GO:0030350
CK085023.1	GO:0006879
CK085023.1	GO:0051539
CK085023.1	GO:0005515
CK085023.1	GO:0003994
CK085023.1	GO:0005506
CK085023.1	GO:0005783
CK085023.1	GO:0005794
CK085023.1	GO:0019643
CK085023.1	GO:0046487
CK085023.1	EC:4.2.1.3
CK989117.1	GO:0005856
CK989117.1	GO:0005737
CK989117.1	GO:0005524
CK989117.1	GO:0005198
CK989117.1	GO:0005515
CN549146.1	GO:0005856
CN549146.1	GO:0005737
CN549146.1	GO:0005524
CN549146.1	GO:0005198
CN549146.1	GO:0005515
CV173989.1	GO:0005515
CV548376.1	GO:0005856
CV548376.1	GO:0005737
CV548376.1	GO:0005524
CV548376.1	GO:0005198
CV548376.1	GO:0005515
CV548781.1	GO:0005737
CV548781.1	GO:0009851
CV548781.1	GO:0005856
CV548781.1	GO:0005515
CV548781.1	GO:0005524
EW997342.1	GO:0005856
EW997342.1	GO:0005737
EW997342.1	GO:0005524
EW997342.1	GO:0005198
EW997342.1	GO:0005515
CK656756.1	GO:0005737
CK656756.1	GO:0009851
CK656756.1	GO:0005856
CK656756.1	GO:0005515
CK656756.1	GO:0005524
CK656842.1	GO:0005737
CK656842.1	GO:0009851
CK656842.1	GO:0005856
CK656842.1	GO:0005515
CK656842.1	GO:0005524
CN013309.1	GO:0005515
CV022347.1	GO:0005515
CV022385.1	GO:0005515
CK988792.1	GO:0003779
CK988792.1	GO:0015629
CK988792.1	GO:0030036
CO870303.1	GO:0004004
CO870303.1	GO:0003676
CO870303.1	GO:0005682
CO870303.1	GO:0000381
CO870303.1	GO:0005524
EW996984.1	GO:0008653
EW996984.1	GO:0004465
EW996984.1	GO:0050528
EW996984.1	GO:0050728
EW996984.1	GO:0016042
EW996984.1	GO:0046486
EW996984.1	EC:3.1.1.34
EW996984.1	EC:3.1.1.77
EW997581.1	GO:0009987
EW997581.1	GO:0001542
EW997581.1	GO:0005604
EW997581.1	GO:0031410
EW997581.1	GO:0004222
EW997581.1	GO:0005515
EW997581.1	GO:0001822
EW997581.1	GO:0008201
EW997581.1	GO:0006508
EW997581.1	EC:3.4.24.0
EE723220.1	GO:0044424
CV548064.1	GO:0007195
CV548064.1	GO:0005624
CV548064.1	GO:0004016
CV548064.1	GO:0042383
CV548064.1	GO:0050885
CV548064.1	GO:0007191
CV548064.1	GO:0001973
CV548064.1	GO:0016021
CV548064.1	GO:0007626
CV548064.1	GO:0044424
CV548064.1	GO:0006144
CV548064.1	EC:4.6.1.1
EW997509.1	GO:0005488
EW997509.1	GO:0019205
EW997448.1	GO:0006810
EW997448.1	GO:0005488
EW997448.1	GO:0005743
CK656629.1	GO:0005515
CK656629.1	GO:0030163
CK656909.1	GO:0000160
CK656909.1	GO:0000155
CK656909.1	GO:0005886
CK656909.1	GO:0018106
CK656909.1	GO:0000156
CK656909.1	GO:0005524
CK656909.1	GO:0016021
CK656909.1	GO:0006355
CK656909.1	GO:0009365
CK656909.1	GO:0007165
CV548534.1	GO:0005529
CF216474.1	GO:0006508
CF216474.1	GO:0004252
CF216474.1	EC:3.4.21.0
CK988717.1	GO:0007165
CK988717.1	GO:0005102
CK989315.1	GO:0007165
CK989315.1	GO:0005102
CK989358.1	GO:0007165
CK989358.1	GO:0005102
CK989361.1	GO:0007165
CK989361.1	GO:0005102
CK989753.1	GO:0007165
CK989753.1	GO:0005102
CK988943.1	GO:0007165
CK988943.1	GO:0005102
CK989187.1	GO:0007165
CK989187.1	GO:0005102
CK989841.1	GO:0007165
CK989841.1	GO:0005102
EW997506.1	GO:0007165
EW997506.1	GO:0005102
AF515464.1	GO:0007165
AF515464.1	GO:0005102
AF515464.1	GO:0005615
AF515468.1	GO:0007165
AF515468.1	GO:0005102
AF515468.1	GO:0005615
DW474741.1	GO:0005488
DW474741.1	GO:0003872
DW474741.1	GO:0005945
DW474741.1	GO:0006096
DW474741.1	EC:2.7.1.11
CK149433.1	GO:0001758
CK149433.1	GO:0005737
CK149433.1	GO:0004029
CK149433.1	GO:0042572
CK149433.1	GO:0006094
CK149433.1	GO:0006096
CK149433.1	GO:0006525
CK149433.1	GO:0006547
CK149433.1	GO:0006550
CK149433.1	GO:0006552
CK149433.1	GO:0006554
CK149433.1	GO:0006560
CK149433.1	GO:0006568
CK149433.1	GO:0006574
CK149433.1	GO:0006631
CK149433.1	GO:0006699
CK149433.1	GO:0019260
CK149433.1	GO:0019482
CK149433.1	GO:0019852
CK149433.1	GO:0046251
CK149433.1	GO:0046486
CK149433.1	GO:0055114
CK149433.1	EC:1.2.1.36
CK149433.1	EC:1.2.1.3
CK149405.1	GO:0006561
CK149405.1	GO:0004349
CK149405.1	GO:0016020
CK149405.1	GO:0005739
CK149405.1	GO:0004350
CK149405.1	GO:0000051
CK149405.1	GO:0006537
CK149405.1	GO:0016310
CK149405.1	EC:2.7.2.11
CK149405.1	EC:1.2.1.41
CV173979.1	GO:0001758
CV173979.1	GO:0005737
CV173979.1	GO:0004029
CV173979.1	GO:0042572
CV173979.1	GO:0006094
CV173979.1	GO:0006096
CV173979.1	GO:0006525
CV173979.1	GO:0006547
CV173979.1	GO:0006550
CV173979.1	GO:0006552
CV173979.1	GO:0006554
CV173979.1	GO:0006560
CV173979.1	GO:0006568
CV173979.1	GO:0006574
CV173979.1	GO:0006631
CV173979.1	GO:0006699
CV173979.1	GO:0019260
CV173979.1	GO:0019482
CV173979.1	GO:0019852
CV173979.1	GO:0046251
CV173979.1	GO:0046486
CV173979.1	GO:0055114
CV173979.1	EC:1.2.1.36
CV173979.1	EC:1.2.1.3
DW474371.1	GO:0004028
DW474371.1	GO:0042445
DW474371.1	GO:0004029
DW474371.1	GO:0042136
DW474371.1	GO:0009055
DW474371.1	GO:0047105
DW474371.1	GO:0019145
DW474371.1	GO:0005829
DW474371.1	GO:0045329
DW474371.1	GO:0006081
DW474371.1	GO:0006094
DW474371.1	GO:0006096
DW474371.1	GO:0006525
DW474371.1	GO:0006547
DW474371.1	GO:0006550
DW474371.1	GO:0006552
DW474371.1	GO:0006554
DW474371.1	GO:0006560
DW474371.1	GO:0006568
DW474371.1	GO:0006574
DW474371.1	GO:0006631
DW474371.1	GO:0006699
DW474371.1	GO:0019260
DW474371.1	GO:0019482
DW474371.1	GO:0019852
DW474371.1	GO:0046251
DW474371.1	GO:0046486
DW474371.1	GO:0006118
DW474371.1	GO:0055114
DW474371.1	EC:1.2.1.3
DW474371.1	EC:1.2.1.47
DW474371.1	EC:1.2.1.19
CK149216.1	GO:0016491
CK149216.1	GO:0055114
CO870278.1	GO:0006096
CO870278.1	GO:0004332
CO870278.1	GO:0006000
CO870278.1	GO:0006013
CO870278.1	GO:0006020
CO870278.1	GO:0006094
CO870278.1	GO:0006098
CO870278.1	GO:0015976
CO870278.1	EC:4.1.2.13
CO870355.1	GO:0001666
CO870355.1	GO:0016321
CO870355.1	GO:0007498
CO870355.1	GO:0032837
CO870355.1	GO:0004674
CO870355.1	GO:0007100
CO870355.1	GO:0043060
CO870355.1	GO:0007094
CO870355.1	GO:0005524
CO870355.1	GO:0000705
CO870355.1	GO:0006096
CO870355.1	GO:0004332
CO870355.1	GO:0006468
CO870355.1	GO:0009069
CO870355.1	GO:0006000
CO870355.1	GO:0006013
CO870355.1	GO:0006020
CO870355.1	GO:0006094
CO870355.1	GO:0006098
CO870355.1	GO:0015976
CO870355.1	EC:2.7.11.0
CO870355.1	EC:4.1.2.13
CV548308.1	GO:0008152
CV548308.1	GO:0016791
CV548308.1	EC:3.1.3.0
CK989205.1	GO:0005509
CN476103.1	GO:0046872
CN476103.1	GO:0007586
CN476103.1	GO:0004556
CN476103.1	GO:0005515
CN476103.1	GO:0005982
CN476103.1	GO:0005985
CN476103.1	EC:3.2.1.1
CN013312.1	GO:0005200
CN013312.1	GO:0007018
CN013312.1	GO:0005525
CN013312.1	GO:0005515
CN013312.1	GO:0051258
CN013312.1	GO:0003924
CN013312.1	GO:0005874
CN013312.1	EC:3.6.5.1
CN013312.1	EC:3.6.5.2
CN013312.1	EC:3.6.5.3
CN013312.1	EC:3.6.5.4
CN445799.1	GO:0005200
CN445799.1	GO:0007018
CN445799.1	GO:0005525
CN445799.1	GO:0051258
CN445799.1	GO:0003924
CN445799.1	GO:0005874
CN445799.1	EC:3.6.5.1
CN445799.1	EC:3.6.5.2
CN445799.1	EC:3.6.5.3
CN445799.1	EC:3.6.5.4
CN655038.1	GO:0005200
CN655038.1	GO:0007018
CN655038.1	GO:0005525
CN655038.1	GO:0005515
CN655038.1	GO:0051258
CN655038.1	GO:0003924
CN655038.1	GO:0005874
CN655038.1	EC:3.6.5.1
CN655038.1	EC:3.6.5.2
CN655038.1	EC:3.6.5.3
CN655038.1	EC:3.6.5.4
CK149506.1	GO:0007155
CK149506.1	GO:0008305
CV548650.1	GO:0005200
CV548650.1	GO:0007018
CV548650.1	GO:0005525
CV548650.1	GO:0045298
CV548650.1	GO:0005811
CV548650.1	GO:0005515
CV548650.1	GO:0000910
CV548650.1	GO:0051258
CV548650.1	GO:0003924
CV548650.1	GO:0005874
CV548650.1	EC:3.6.5.1
CV548650.1	EC:3.6.5.2
CV548650.1	EC:3.6.5.3
CV548650.1	EC:3.6.5.4
CO870361.1	GO:0007018
CO870361.1	GO:0005525
CO870361.1	GO:0051258
CO870361.1	GO:0005198
CO870361.1	GO:0003924
CO870361.1	GO:0005874
CO870361.1	EC:3.6.5.1
CO870361.1	EC:3.6.5.2
CO870361.1	EC:3.6.5.3
CO870361.1	EC:3.6.5.4
CV548599.1	GO:0000015
CV548599.1	GO:0004634
CV548599.1	GO:0016787
CV548599.1	GO:0000287
CV548599.1	GO:0006096
CV548599.1	GO:0000162
CV548599.1	GO:0006094
CV548599.1	GO:0006571
CV548599.1	GO:0009094
CV548599.1	EC:4.2.1.11
CV548775.1	GO:0000015
CV548775.1	GO:0004634
CV548775.1	GO:0016787
CV548775.1	GO:0000287
CV548775.1	GO:0006096
CV548775.1	GO:0000162
CV548775.1	GO:0006094
CV548775.1	GO:0006571
CV548775.1	GO:0009094
CV548775.1	EC:4.2.1.11
CK988729.1	GO:0007229
EW997195.1	GO:0008016
EW997195.1	GO:0008307
EW997195.1	GO:0006915
EW997195.1	GO:0055008
EW997195.1	GO:0030240
EW997195.1	GO:0055003
EW997195.1	GO:0031674
EW997195.1	GO:0005524
EW997195.1	GO:0003774
EW997195.1	GO:0005515
EW997195.1	GO:0005884
EW997195.1	GO:0005200
EW997195.1	GO:0006936
EW997421.1	GO:0008016
EW997421.1	GO:0008307
EW997421.1	GO:0006915
EW997421.1	GO:0055008
EW997421.1	GO:0030240
EW997421.1	GO:0055003
EW997421.1	GO:0031674
EW997421.1	GO:0005524
EW997421.1	GO:0003774
EW997421.1	GO:0005515
EW997421.1	GO:0005884
EW997421.1	GO:0005200
EW997421.1	GO:0006936
CK989286.1	GO:0007018
CK989286.1	GO:0005525
CK989286.1	GO:0051258
CK989286.1	GO:0005198
CK989286.1	GO:0003924
CK989286.1	GO:0005874
CK989286.1	EC:3.6.5.1
CK989286.1	EC:3.6.5.2
CK989286.1	EC:3.6.5.3
CK989286.1	EC:3.6.5.4
CV548251.1	GO:0055085
CV548251.1	GO:0009851
CV548251.1	GO:0016021
CV548251.1	GO:0005874
CV548251.1	GO:0042626
CV548251.1	GO:0051258
CV548251.1	GO:0005524
CV548251.1	GO:0007018
CV548251.1	GO:0003924
CV548251.1	GO:0005198
CV548251.1	GO:0005525
CV548251.1	EC:3.6.5.1
CV548251.1	EC:3.6.5.2
CV548251.1	EC:3.6.5.3
CV548251.1	EC:3.6.5.4
EW996810.1	GO:0005525
EW996810.1	GO:0005874
EW996810.1	GO:0005198
EW996810.1	GO:0007018
EW996810.1	GO:0003924
EW996810.1	GO:0051258
EW996810.1	EC:3.6.5.1
EW996810.1	EC:3.6.5.2
EW996810.1	EC:3.6.5.3
EW996810.1	EC:3.6.5.4
EW996994.1	GO:0005525
EW996994.1	GO:0005874
EW996994.1	GO:0007017
CK768277.1	GO:0006629
CK768277.1	GO:0045768
CK768277.1	GO:0005509
CK768277.1	GO:0030425
CK768277.1	GO:0030136
CK768277.1	GO:0030178
CK768277.1	GO:0043025
CK768277.1	GO:0004872
CK768277.1	GO:0007205
CK768277.1	GO:0042157
CK768277.1	GO:0005768
CK768277.1	GO:0005624
CK768277.1	GO:0007568
CK768277.1	GO:0005319
CK768277.1	GO:0008034
CK768277.1	GO:0008283
CK768277.1	GO:0005887
CK768277.1	GO:0043277
CK768277.1	GO:0006869
CK768277.1	GO:0007165
CK989908.1	GO:0003824
CN476079.1	GO:0005737
CN476079.1	GO:0043169
CN476079.1	GO:0006027
CN476079.1	GO:0004560
CN476079.1	GO:0004252
CN476079.1	GO:0006508
CN476079.1	GO:0006004
CN476079.1	EC:3.2.1.51
CN476079.1	EC:3.4.21.0
CO654074.1	GO:0005764
CO654074.1	GO:0004560
CO654074.1	GO:0043169
CO654074.1	GO:0006004
CO654074.1	EC:3.2.1.51
CV548578.1	GO:0032855
CV548578.1	GO:0051036
CV548578.1	GO:0043197
CV548578.1	GO:0007626
CV548578.1	GO:0016050
CV548578.1	GO:0030027
CV548578.1	GO:0001881
CV548578.1	GO:0017137
CV548578.1	GO:0035249
CV548578.1	GO:0005829
CV548578.1	GO:0007528
CV548578.1	GO:0001726
CV548578.1	GO:0017112
CV548578.1	GO:0005813
CV548578.1	GO:0008104
CV548578.1	GO:0016197
CV548578.1	GO:0048812
CV548578.1	GO:0043234
CV548578.1	GO:0005769
CV548578.1	GO:0045860
CV548578.1	GO:0014069
CV548578.1	GO:0030676
CV548578.1	GO:0001662
CV548578.1	GO:0032313
CV548578.1	GO:0042803
CV548578.1	GO:0042598
CV548578.1	GO:0006979
CV548578.1	GO:0043539
CO635923.1	GO:0005507
CO635923.1	GO:0008131
CO635923.1	GO:0009308
CO635923.1	GO:0048038
CO635923.1	GO:0055114
CO635923.1	EC:1.4.3.4
CO635923.1	EC:1.4.3.6
DW473947.1	GO:0008519
DW473947.1	GO:0016020
DW473947.1	GO:0015696
DW473947.1	GO:0055085
CK136135.1	GO:0007163
CK136135.1	GO:0016080
CK136135.1	GO:0016081
CK136135.1	GO:0005524
CK136135.1	GO:0005515
CK136135.1	GO:0004812
CK136135.1	GO:0006418
CK136135.1	GO:0005737
CK136135.1	GO:0005886
CK989357.1	GO:0006511
CK989357.1	GO:0000086
CK989357.1	GO:0051301
CK989357.1	GO:0004842
CK989357.1	GO:0000090
CK989357.1	GO:0005515
CK989357.1	GO:0030071
CK989357.1	GO:0005680
CK989357.1	GO:0016567
CK989357.1	EC:6.3.2.19
DW474413.1	GO:0005625
DW474413.1	GO:0005615
DW474413.1	GO:0005624
DW474413.1	GO:0004180
DW474413.1	GO:0004246
DW474413.1	GO:0005886
DW474413.1	GO:0008217
DW474413.1	GO:0016021
DW474413.1	GO:0006508
DW474413.1	GO:0008270
DW474413.1	GO:0008237
DW474413.1	GO:0008241
DW474413.1	EC:3.4.15.1
DW474413.1	EC:3.4.15.0
CK800793.1	GO:0005625
CK800793.1	GO:0046872
CK800793.1	GO:0005624
CK800793.1	GO:0004246
CK800793.1	GO:0005886
CK800793.1	GO:0008217
CK800793.1	GO:0006508
CK800793.1	GO:0008237
CK800793.1	GO:0008241
CK800793.1	EC:3.4.15.1
CK800793.1	EC:3.4.15.0
CK149320.1	GO:0005488
CO870317.1	GO:0005769
CO870317.1	GO:0005764
CO870317.1	GO:0005085
CO870317.1	GO:0045022
CO870317.1	GO:0043087
CK656892.1	GO:0005626
CK656892.1	GO:0005829
CK656892.1	GO:0009992
CK656892.1	GO:0008360
CK656892.1	GO:0005625
CK656892.1	GO:0009651
CK656892.1	GO:0006874
CK656892.1	GO:0031982
CK656892.1	GO:0005515
CK656892.1	GO:0007599
CK656892.1	GO:0005635
CK656892.1	GO:0008283
CK656892.1	GO:0005886
CK656892.1	GO:0005509
CK656892.1	GO:0005544
CK149482.1	GO:0004867
EE723169.1	GO:0004867
CK989562.1	GO:0005737
CK989562.1	GO:0006512
CK989562.1	GO:0016236
CK989562.1	GO:0019787
CK989562.1	GO:0015031
CV548235.1	GO:0016020
DW474278.1	GO:0005488
EE723119.1	GO:0016491
EE723119.1	GO:0050660
EE723119.1	GO:0055114
CK656788.1	GO:0003723
CK656788.1	GO:0016070
CK656788.1	GO:0000166
CN779725.1	GO:0005737
CN779725.1	GO:0046872
CN779725.1	GO:0006527
CN779725.1	GO:0004053
CN779725.1	GO:0006560
CN779725.1	EC:3.5.3.1
EW997128.1	GO:0005615
EW997128.1	GO:0009611
EW997128.1	GO:0007565
EW997128.1	GO:0004053
EW997128.1	GO:0006527
EW997128.1	GO:0006560
EW997128.1	GO:0046872
EW997128.1	EC:3.5.3.1
DW474435.1	GO:0016301
CV548159.1	GO:0008360
CV548159.1	GO:0016342
CV548159.1	GO:0016055
CV548159.1	GO:0001745
CV548159.1	GO:0007507
CV548159.1	GO:0030720
CV548159.1	GO:0042078
CV548159.1	GO:0016337
CV548159.1	GO:0035147
CV548159.1	GO:0035017
CV548159.1	GO:0007400
CV548159.1	GO:0005915
CV548159.1	GO:0045186
CV548159.1	GO:0005737
CV548159.1	GO:0045294
CV548159.1	GO:0035019
CV548159.1	GO:0008092
CV548159.1	GO:0007391
CV548159.1	GO:0030707
CV548159.1	GO:0014019
CV548159.1	GO:0046530
CV548159.1	GO:0046330
CV548159.1	GO:0007370
CV548159.1	GO:0007016
CV548159.1	GO:0007163
CV548159.1	GO:0005914
EW997589.1	GO:0005625
EW997589.1	GO:0005730
EW997589.1	GO:0015446
EW997589.1	GO:0005524
EW997589.1	GO:0046685
EW997589.1	GO:0005737
EW997589.1	GO:0016020
EW997589.1	GO:0006812
EW997589.1	GO:0015700
EW997589.1	GO:0006875
EW997589.1	EC:3.6.3.16
CV548557.1	GO:0004871
CV548557.1	GO:0007165
EW997535.1	GO:0016758
EW997535.1	GO:0005975
EW997535.1	GO:0030246
EW997535.1	GO:0030259
EW997535.1	EC:2.4.1.0
CN779731.1	GO:0005737
CN779731.1	GO:0005625
CN779731.1	GO:0009231
CN779731.1	GO:0003676
CN779731.1	GO:0050661
CN779731.1	GO:0008703
CN779731.1	GO:0006422
CN779731.1	GO:0005515
CN779731.1	GO:0004816
CN779731.1	GO:0005524
CN779731.1	GO:0006421
CN779731.1	GO:0004815
CN779731.1	GO:0006522
CN779731.1	GO:0006531
CN779731.1	EC:1.1.1.193
CN779731.1	EC:6.1.1.22
CN779731.1	EC:6.1.1.12
CK989294.1	GO:0004222
CK989294.1	GO:0006508
CK989294.1	EC:3.4.24.0
CK988684.1	GO:0004222
CK988684.1	GO:0006508
CK988684.1	GO:0008270
CK988684.1	EC:3.4.24.0
DW474270.1	GO:0005525
DW474270.1	GO:0006397
DW474270.1	GO:0005524
DW474270.1	GO:0005634
EW996985.1	GO:0008553
EW996985.1	GO:0046933
EW996985.1	GO:0000276
EW996985.1	GO:0016021
EW996985.1	GO:0015986
EW996985.1	GO:0008289
EW996985.1	GO:0046961
EW996985.1	EC:3.6.3.6
EW996985.1	EC:3.6.3.14
EW997392.1	GO:0005515
EW997392.1	GO:0016020
EW997392.1	GO:0015078
EW997392.1	GO:0015986
EW997191.1	GO:0045261
EW997191.1	GO:0046933
EW997191.1	GO:0005743
EW997191.1	GO:0015986
EW997191.1	GO:0046872
EW997191.1	GO:0005524
EW997191.1	GO:0005515
EW997191.1	GO:0046961
EW997191.1	EC:3.6.3.14
CV022362.1	GO:0015078
CV022362.1	GO:0042625
CV022362.1	GO:0000275
CV022362.1	GO:0000166
CV022362.1	GO:0005811
CV022362.1	GO:0015986
DW474605.1	GO:0015078
DW474605.1	GO:0005753
DW474605.1	GO:0005624
DW474605.1	GO:0005515
DW474605.1	GO:0016787
DW474605.1	GO:0015986
CK988705.1	GO:0006754
CK988705.1	GO:0005886
CK988705.1	GO:0015986
EW997626.1	GO:0015078
EW997626.1	GO:0015986
CK988815.1	GO:0015078
CK988815.1	GO:0015986
CO870325.1	GO:0045261
CO870325.1	GO:0008553
CO870325.1	GO:0046933
CO870325.1	GO:0016021
CO870325.1	GO:0015986
CO870325.1	GO:0046872
CO870325.1	GO:0005524
CO870325.1	GO:0046961
CO870325.1	EC:3.6.3.6
CO870325.1	EC:3.6.3.14
DW474775.1	GO:0015078
DW474775.1	GO:0042625
DW474775.1	GO:0000275
DW474775.1	GO:0000166
DW474775.1	GO:0005811
DW474775.1	GO:0015986
EW997207.1	GO:0045261
EW997207.1	GO:0008553
EW997207.1	GO:0046933
EW997207.1	GO:0016021
EW997207.1	GO:0015986
EW997207.1	GO:0046872
EW997207.1	GO:0005524
EW997207.1	GO:0046961
EW997207.1	EC:3.6.3.6
EW997207.1	EC:3.6.3.14
EW996781.1	GO:0046933
EW996781.1	GO:0000275
EW996781.1	GO:0015986
EW996781.1	GO:0046961
EW996781.1	GO:0005811
EW996781.1	EC:3.6.3.14
EW996946.1	GO:0015078
EW996946.1	GO:0015986
CK988710.1	GO:0015078
CK988710.1	GO:0005739
CK988710.1	GO:0016020
CK988710.1	GO:0015986
CK988914.1	GO:0005743
CK988914.1	GO:0045263
CK988914.1	GO:0015992
CK988914.1	GO:0015078
CK988914.1	GO:0016021
CK988914.1	GO:0016820
CK988914.1	EC:3.6.3.0
EW996950.1	GO:0008553
EW996950.1	GO:0000275
EW996950.1	GO:0006911
EW996950.1	GO:0005811
EW996950.1	GO:0015986
EW996950.1	EC:3.6.3.6
CK988966.1	GO:0006097
CK988966.1	GO:0008553
CK988966.1	GO:0005739
CK988966.1	GO:0016021
CK988966.1	GO:0008289
CK988966.1	GO:0004450
CK988966.1	GO:0005515
CK988966.1	GO:0016469
CK988966.1	GO:0006749
CK988966.1	GO:0019643
CK988966.1	GO:0015986
CK988966.1	EC:3.6.3.6
CK988966.1	EC:1.1.1.42
CV042553.1	GO:0005815
CV042553.1	GO:0005765
CV042553.1	GO:0048545
CV042553.1	GO:0006357
CV042553.1	GO:0016021
CV042553.1	GO:0042626
CV042553.1	GO:0032383
CV042553.1	GO:0043190
CV042553.1	GO:0016023
CV042553.1	GO:0005524
CV042553.1	GO:0042493
CV042553.1	GO:0042632
CV042553.1	GO:0008203
CK656700.1	GO:0016324
CK656700.1	GO:0005624
CK656700.1	GO:0042493
CK656700.1	GO:0005515
CK656700.1	GO:0051384
CK656700.1	GO:0017111
CK656700.1	GO:0046581
CK656700.1	GO:0005524
CK656700.1	GO:0016021
CK656700.1	GO:0055085
CK656700.1	EC:3.6.1.15
CV173996.1	GO:0055085
CV173996.1	GO:0009851
CV173996.1	GO:0042626
CV173996.1	GO:0005624
CV173996.1	GO:0005524
CV173996.1	GO:0042493
CV173996.1	GO:0005254
CV173996.1	GO:0005887
CV173996.1	GO:0006820
CV548784.1	GO:0005887
CV548784.1	GO:0042626
CV548784.1	GO:0005624
CV548784.1	GO:0015722
CV548784.1	GO:0005524
CV548784.1	GO:0008514
CV548784.1	GO:0015711
CV548360.1	GO:0042626
CV548360.1	GO:0005740
CV548360.1	GO:0006810
CV548360.1	GO:0005524
CV548360.1	GO:0043190
CV548418.1	GO:0042626
CV548418.1	GO:0005740
CV548418.1	GO:0006810
CV548418.1	GO:0005524
CV548418.1	GO:0043190
EW997629.1	GO:0042626
EW997629.1	GO:0016021
EW997629.1	GO:0005524
EW997629.1	GO:0055085
EW997468.1	GO:0010212
EW997468.1	GO:0042771
EW997468.1	GO:0043066
EW997468.1	GO:0003677
EW997468.1	GO:0004003
EW997468.1	GO:0005634
EW997468.1	GO:0006303
EW997468.1	GO:0005657
CK656780.1	GO:0005524
CK656780.1	GO:0008026
CK656780.1	GO:0003676
CK989934.1	GO:0005737
CK989934.1	GO:0008026
CK989934.1	GO:0043581
CK989934.1	GO:0003723
CK989934.1	GO:0000184
CK989934.1	GO:0005524
CK989934.1	GO:0006364
CK989934.1	GO:0005634
CV548126.1	GO:0005524
CV548126.1	GO:0016887
CK386811.1	GO:0005743
CK386811.1	GO:0016021
CK386811.1	GO:0005488
CK386811.1	GO:0006810
CK386811.1	GO:0005215
CK656711.1	GO:0005743
CK656711.1	GO:0016021
CK656711.1	GO:0005488
CK656711.1	GO:0005215
CK656711.1	GO:0055085
EW996896.1	GO:0005743
EW996896.1	GO:0016021
EW996896.1	GO:0005488
EW996896.1	GO:0005215
EW996896.1	GO:0055085
EW997512.1	GO:0005488
EW997512.1	GO:0016020
EW997512.1	GO:0055085
CK656599.1	GO:0005524
CK656599.1	GO:0017111
CK656599.1	EC:3.6.1.15
CK656660.1	GO:0005524
CK656660.1	GO:0017111
CK656660.1	EC:3.6.1.15
CK136137.1	GO:0020037
CK136137.1	GO:0005344
CK136137.1	GO:0015671
CK136137.1	GO:0019825
CO635933.1	GO:0020037
CO635933.1	GO:0005344
CO635933.1	GO:0015671
CO635933.1	GO:0019825
DW474062.1	GO:0005743
DW474062.1	GO:0003985
DW474062.1	GO:0005515
DW474062.1	GO:0006090
DW474062.1	GO:0006550
DW474062.1	GO:0006552
DW474062.1	GO:0006554
DW474062.1	GO:0006568
DW474062.1	GO:0006574
DW474062.1	GO:0006633
DW474062.1	GO:0018874
DW474062.1	GO:0042967
DW474062.1	GO:0046950
DW474062.1	EC:2.3.1.9
CK149239.1	GO:0042981
CK149239.1	GO:0004871
CK149239.1	GO:0005622
CK149239.1	GO:0005515
CK149239.1	GO:0043123
CK149239.1	GO:0007166
CK149239.1	GO:0007165
CK149239.1	GO:0008270
CV022399.1	GO:0005622
CV548624.1	GO:0005622
CV548625.1	GO:0005622
CV548081.1	GO:0008270
CV548173.1	GO:0008270
CV548173.1	GO:0016740
CK085020.1	GO:0005737
CK085020.1	GO:0007018
CK085020.1	GO:0005525
CK085020.1	GO:0042288
CK085020.1	GO:0051258
CK085020.1	GO:0005198
CK085020.1	GO:0003924
CK085020.1	GO:0005874
CK085020.1	GO:0007165
CK085020.1	GO:0042612
CK085020.1	EC:3.6.5.1
CK085020.1	EC:3.6.5.2
CK085020.1	EC:3.6.5.3
CK085020.1	EC:3.6.5.4
CK656684.1	GO:0005737
CK656684.1	GO:0007018
CK656684.1	GO:0005525
CK656684.1	GO:0042288
CK656684.1	GO:0051258
CK656684.1	GO:0005198
CK656684.1	GO:0003924
CK656684.1	GO:0005874
CK656684.1	GO:0007165
CK656684.1	GO:0042612
CK656684.1	EC:3.6.5.1
CK656684.1	EC:3.6.5.2
CK656684.1	EC:3.6.5.3
CK656684.1	EC:3.6.5.4
CK989382.1	GO:0005737
CK989382.1	GO:0007018
CK989382.1	GO:0005525
CK989382.1	GO:0042288
CK989382.1	GO:0051258
CK989382.1	GO:0005198
CK989382.1	GO:0003924
CK989382.1	GO:0005874
CK989382.1	GO:0007165
CK989382.1	GO:0042612
CK989382.1	EC:3.6.5.1
CK989382.1	EC:3.6.5.2
CK989382.1	EC:3.6.5.3
CK989382.1	EC:3.6.5.4
CO870236.1	GO:0006928
CO870236.1	GO:0005874
CO870236.1	GO:0042288
CO870236.1	GO:0042267
CO870236.1	GO:0051258
CO870236.1	GO:0007018
CO870236.1	GO:0003924
CO870236.1	GO:0051082
CO870236.1	GO:0005198
CO870236.1	GO:0005737
CO870236.1	GO:0005525
CO870236.1	GO:0007165
CO870236.1	GO:0042612
CO870236.1	EC:3.6.5.1
CO870236.1	EC:3.6.5.2
CO870236.1	EC:3.6.5.3
CO870236.1	EC:3.6.5.4
CO870246.1	GO:0006928
CO870246.1	GO:0005874
CO870246.1	GO:0042288
CO870246.1	GO:0042267
CO870246.1	GO:0051258
CO870246.1	GO:0007018
CO870246.1	GO:0003924
CO870246.1	GO:0051082
CO870246.1	GO:0005198
CO870246.1	GO:0005737
CO870246.1	GO:0005525
CO870246.1	GO:0007165
CO870246.1	GO:0042612
CO870246.1	EC:3.6.5.1
CO870246.1	EC:3.6.5.2
CO870246.1	EC:3.6.5.3
CO870246.1	EC:3.6.5.4
CO870264.1	GO:0005737
CO870264.1	GO:0007018
CO870264.1	GO:0005525
CO870264.1	GO:0051082
CO870264.1	GO:0051258
CO870264.1	GO:0005198
CO870264.1	GO:0003924
CO870264.1	GO:0005874
CO870264.1	EC:3.6.5.1
CO870264.1	EC:3.6.5.2
CO870264.1	EC:3.6.5.3
CO870264.1	EC:3.6.5.4
CO870390.1	GO:0005737
CO870390.1	GO:0007018
CO870390.1	GO:0005525
CO870390.1	GO:0042288
CO870390.1	GO:0051258
CO870390.1	GO:0005198
CO870390.1	GO:0003924
CO870390.1	GO:0005874
CO870390.1	GO:0007165
CO870390.1	GO:0042612
CO870390.1	EC:3.6.5.1
CO870390.1	EC:3.6.5.2
CO870390.1	EC:3.6.5.3
CO870390.1	EC:3.6.5.4
CV548036.1	GO:0006928
CV548036.1	GO:0005874
CV548036.1	GO:0042288
CV548036.1	GO:0042267
CV548036.1	GO:0051258
CV548036.1	GO:0007018
CV548036.1	GO:0003924
CV548036.1	GO:0051082
CV548036.1	GO:0005198
CV548036.1	GO:0005737
CV548036.1	GO:0005525
CV548036.1	GO:0007165
CV548036.1	GO:0042612
CV548036.1	EC:3.6.5.1
CV548036.1	EC:3.6.5.2
CV548036.1	EC:3.6.5.3
CV548036.1	EC:3.6.5.4
CV548160.1	GO:0006928
CV548160.1	GO:0005874
CV548160.1	GO:0042288
CV548160.1	GO:0042267
CV548160.1	GO:0051258
CV548160.1	GO:0007018
CV548160.1	GO:0003924
CV548160.1	GO:0051082
CV548160.1	GO:0005198
CV548160.1	GO:0005737
CV548160.1	GO:0005525
CV548160.1	GO:0007165
CV548160.1	GO:0042612
CV548160.1	EC:3.6.5.1
CV548160.1	EC:3.6.5.2
CV548160.1	EC:3.6.5.3
CV548160.1	EC:3.6.5.4
CV548434.1	GO:0006928
CV548434.1	GO:0005874
CV548434.1	GO:0042288
CV548434.1	GO:0042267
CV548434.1	GO:0051258
CV548434.1	GO:0007018
CV548434.1	GO:0003924
CV548434.1	GO:0051082
CV548434.1	GO:0005198
CV548434.1	GO:0005737
CV548434.1	GO:0005525
CV548434.1	GO:0007165
CV548434.1	GO:0042612
CV548434.1	EC:3.6.5.1
CV548434.1	EC:3.6.5.2
CV548434.1	EC:3.6.5.3
CV548434.1	EC:3.6.5.4
CV548457.1	GO:0005737
CV548457.1	GO:0007018
CV548457.1	GO:0005525
CV548457.1	GO:0051082
CV548457.1	GO:0051258
CV548457.1	GO:0005198
CV548457.1	GO:0003924
CV548457.1	GO:0005874
CV548457.1	EC:3.6.5.1
CV548457.1	EC:3.6.5.2
CV548457.1	EC:3.6.5.3
CV548457.1	EC:3.6.5.4
DW474269.1	GO:0005737
DW474269.1	GO:0007018
DW474269.1	GO:0005525
DW474269.1	GO:0042288
DW474269.1	GO:0051082
DW474269.1	GO:0051258
DW474269.1	GO:0005198
DW474269.1	GO:0003924
DW474269.1	GO:0005874
DW474269.1	GO:0007165
DW474269.1	GO:0042612
DW474269.1	EC:3.6.5.1
DW474269.1	EC:3.6.5.2
DW474269.1	EC:3.6.5.3
DW474269.1	EC:3.6.5.4
EW997163.1	GO:0005737
EW997163.1	GO:0007018
EW997163.1	GO:0005525
EW997163.1	GO:0051258
EW997163.1	GO:0005198
EW997163.1	GO:0003924
EW997163.1	GO:0005874
EW997163.1	EC:3.6.5.1
EW997163.1	EC:3.6.5.2
EW997163.1	EC:3.6.5.3
EW997163.1	EC:3.6.5.4
EW997383.1	GO:0005737
EW997383.1	GO:0007018
EW997383.1	GO:0005525
EW997383.1	GO:0051258
EW997383.1	GO:0005198
EW997383.1	GO:0003924
EW997383.1	GO:0005874
EW997383.1	EC:3.6.5.1
EW997383.1	EC:3.6.5.2
EW997383.1	EC:3.6.5.3
EW997383.1	EC:3.6.5.4
CN655010.1	GO:0005802
CN655010.1	GO:0007522
CN655010.1	GO:0005515
CN655010.1	GO:0007269
CN655010.1	GO:0006461
CN655010.1	GO:0008565
CN655010.1	GO:0007507
CN655010.1	GO:0016183
CN655010.1	GO:0006355
CN655010.1	GO:0007494
CN655010.1	GO:0006886
CN655010.1	GO:0043565
CN655010.1	GO:0003700
CN655010.1	GO:0008021
CN655010.1	GO:0007501
CN655010.1	GO:0030121
CN655010.1	GO:0005667
CK149266.1	GO:0007184
CK149266.1	GO:0043234
CK149266.1	GO:0005730
CK149266.1	GO:0032403
CK149266.1	GO:0007182
CK149266.1	GO:0005737
CK149266.1	GO:0005886
CV548185.1	GO:0016199
CV548185.1	GO:0007026
CV548185.1	GO:0007009
CV548185.1	GO:0045170
CV548185.1	GO:0003779
CV548185.1	GO:0008017
CV548185.1	GO:0030424
CV548185.1	GO:0045478
CV548185.1	GO:0042062
CV548185.1	GO:0016327
CV548185.1	GO:0007274
CV548185.1	GO:0005811
CV548185.1	GO:0048790
CV548185.1	GO:0030721
CV548185.1	GO:0045298
CV548208.1	GO:0016199
CV548208.1	GO:0007026
CV548208.1	GO:0007009
CV548208.1	GO:0045170
CV548208.1	GO:0003779
CV548208.1	GO:0008017
CV548208.1	GO:0030424
CV548208.1	GO:0045478
CV548208.1	GO:0042062
CV548208.1	GO:0016327
CV548208.1	GO:0007274
CV548208.1	GO:0005811
CV548208.1	GO:0048790
CV548208.1	GO:0030721
CV548208.1	GO:0045298
CK149155.1	GO:0007018
CK149155.1	GO:0019861
CK149155.1	GO:0005929
CK149155.1	GO:0030286
CK149155.1	GO:0016887
CK149155.1	GO:0005524
CK149155.1	GO:0030030
CK149155.1	GO:0003777
CK149155.1	GO:0005874
CV548433.1	GO:0003777
CV548433.1	GO:0005858
CV548433.1	GO:0030030
CV548433.1	GO:0005874
CV548433.1	GO:0005524
CV548433.1	GO:0005929
CV548433.1	GO:0007018
CV548433.1	GO:0016887
CV548433.1	GO:0019861
CV548433.1	GO:0007368
EW996886.1	GO:0005737
EW996886.1	GO:0007018
EW996886.1	GO:0005525
EW996886.1	GO:0051258
EW996886.1	GO:0005198
EW996886.1	GO:0003924
EW996886.1	GO:0005874
EW996886.1	EC:3.6.5.1
EW996886.1	EC:3.6.5.2
EW996886.1	EC:3.6.5.3
EW996886.1	EC:3.6.5.4
EE723331.1	GO:0006486
EE723331.1	GO:0008378
EE723331.1	GO:0016020
CK149333.1	GO:0005975
CK149333.1	GO:0004553
CK149333.1	EC:3.2.1.0
DW474096.1	GO:0005975
DW474096.1	GO:0003824
CV548087.1	GO:0005975
EW996870.1	GO:0009103
EW996870.1	GO:0016757
EW996870.1	GO:0006486
EW996870.1	GO:0005783
EW996870.1	GO:0044425
CV548408.1	GO:0005856
CV548408.1	GO:0005737
CV548408.1	GO:0007155
CV548408.1	GO:0005198
CV548408.1	GO:0005515
CN549165.1	GO:0004553
CN549165.1	GO:0005975
CN549165.1	GO:0043169
CN549165.1	EC:3.2.1.0
CV548402.1	GO:0003779
CV548402.1	GO:0005737
CV548402.1	GO:0007010
CK989030.1	GO:0003779
CK989030.1	GO:0005737
CK989030.1	GO:0007010
CK656607.1	GO:0005737
CK656607.1	GO:0007018
CK656607.1	GO:0005525
CK656607.1	GO:0051258
CK656607.1	GO:0005198
CK656607.1	GO:0003924
CK656607.1	GO:0005874
CK656607.1	EC:3.6.5.1
CK656607.1	EC:3.6.5.2
CK656607.1	EC:3.6.5.3
CK656607.1	EC:3.6.5.4
CV548564.1	GO:0005737
CV548564.1	GO:0007018
CV548564.1	GO:0005525
CV548564.1	GO:0051258
CV548564.1	GO:0005198
CV548564.1	GO:0003924
CV548564.1	GO:0005874
CV548564.1	EC:3.6.5.1
CV548564.1	EC:3.6.5.2
CV548564.1	EC:3.6.5.3
CV548564.1	EC:3.6.5.4
CK725230.1	GO:0005200
CK725230.1	GO:0007018
CK725230.1	GO:0005525
CK725230.1	GO:0051258
CK725230.1	GO:0003924
CK725230.1	GO:0005874
CK725230.1	EC:3.6.5.1
CK725230.1	EC:3.6.5.2
CK725230.1	EC:3.6.5.3
CK725230.1	EC:3.6.5.4
CK656740.1	GO:0008757
CO870190.1	GO:0005524
CO870190.1	GO:0004827
CO870190.1	GO:0005737
CO870190.1	GO:0006433
CO870190.1	GO:0006525
CO870190.1	GO:0006560
CO870190.1	EC:6.1.1.15
CK990089.1	GO:0030098
CK990089.1	GO:0016513
CK990089.1	GO:0045944
CK990089.1	GO:0030099
CK990089.1	GO:0003700
CK990089.1	GO:0001649
CK990089.1	GO:0048469
CK990089.1	GO:0046982
CK990089.1	GO:0003713
CO870204.1	GO:0016740
CO654069.1	GO:0030509
CO654069.1	GO:0009986
CO654069.1	GO:0019838
CO654069.1	GO:0001707
CO654069.1	GO:0009952
CO654069.1	GO:0004675
CO654069.1	GO:0016020
CO654069.1	GO:0006468
CO654069.1	GO:0009069
CO654069.1	GO:0005524
CK989206.1	GO:0005515
EW996793.1	GO:0005515
CK656782.1	GO:0005615
CK656782.1	GO:0060038
CK656782.1	GO:0030336
CK656782.1	GO:0030308
CK656782.1	GO:0033612
CK656782.1	GO:0008083
CK656808.1	GO:0005615
CK656808.1	GO:0060038
CK656808.1	GO:0030336
CK656808.1	GO:0030308
CK656808.1	GO:0033612
CK656808.1	GO:0008083
CV548675.1	GO:0030170
CV548675.1	GO:0005975
CV548675.1	GO:0004645
CV548675.1	EC:2.4.1.1
CO870331.1	GO:0005515
CK656843.1	GO:0005681
CK656843.1	GO:0031202
CK656843.1	GO:0008380
CK656843.1	GO:0005515
EE723026.1	GO:0005730
EE723026.1	GO:0006364
EE723026.1	GO:0019843
CK149418.1	GO:0005737
CK149418.1	GO:0006357
CK149418.1	GO:0030528
CK149418.1	GO:0005515
CK149418.1	GO:0005634
CK989168.1	GO:0003713
CK989168.1	GO:0004887
CK989168.1	GO:0016568
CK989168.1	GO:0006357
CK989168.1	GO:0001558
CK989168.1	GO:0003700
CK989168.1	GO:0003706
CK989168.1	GO:0007166
CK989168.1	GO:0005667
CK989168.1	GO:0045941
CK989168.1	GO:0007165
CV548199.1	GO:0009987
CV548199.1	GO:0016020
EW997050.1	GO:0005737
EW997050.1	GO:0007155
EW997050.1	GO:0007565
EE723012.1	GO:0016459
EE723012.1	GO:0005509
EE723012.1	GO:0003774
DW474695.1	GO:0005737
DW474695.1	GO:0005515
DW474695.1	GO:0006350
DW474695.1	GO:0005634
EW997119.1	GO:0005793
EW997119.1	GO:0015992
EW997119.1	GO:0005515
EW997119.1	GO:0008016
EW997119.1	GO:0031448
EW997119.1	GO:0006816
EW997119.1	GO:0005579
EW997119.1	GO:0031673
EW997119.1	GO:0005509
EW997119.1	GO:0001947
EW997119.1	GO:0033017
EW997119.1	GO:0031674
EW997119.1	GO:0005635
EW997119.1	GO:0045988
EW997119.1	GO:0051282
EW997119.1	GO:0000287
EW997119.1	GO:0005388
EW997119.1	GO:0048471
EW997119.1	GO:0007274
EW997119.1	GO:0005811
EW997119.1	GO:0006200
EW997119.1	GO:0005524
EW997119.1	GO:0006754
EW997119.1	EC:3.6.3.8
CK656861.1	GO:0007156
CK656861.1	GO:0005509
CK656861.1	GO:0016020
CV548304.1	GO:0005509
CV548304.1	GO:0007156
CV548304.1	GO:0005886
CV022374.1	GO:0005509
CV022374.1	GO:0016020
CV022374.1	GO:0007156
CK149463.1	GO:0005351
CK149463.1	GO:0009401
CK149463.1	GO:0005509
CK149517.1	GO:0005509
CK149517.1	GO:0043051
CK149517.1	GO:0051899
CK149517.1	GO:0006816
CK149517.1	GO:0005891
CK149517.1	GO:0045760
CK149517.1	GO:0008332
CK149517.1	GO:0055085
CV548679.1	GO:0005488
CV548679.1	GO:0043051
CV548679.1	GO:0051899
CV548679.1	GO:0045760
CV548679.1	GO:0006816
CV548679.1	GO:0005245
CV548679.1	GO:0055085
CV548679.1	GO:0005891
CK149436.1	GO:0005509
CV548440.1	GO:0015810
CV548440.1	GO:0005743
CV548440.1	GO:0005509
CV548440.1	GO:0016021
CV548440.1	GO:0005313
CV548440.1	GO:0043490
CV548440.1	GO:0015813
CV548440.1	GO:0055085
EW996743.1	GO:0005509
EW996743.1	GO:0005625
CO870238.1	GO:0005793
CO870238.1	GO:0015992
CO870238.1	GO:0005515
CO870238.1	GO:0031448
CO870238.1	GO:0005792
CO870238.1	GO:0006816
CO870238.1	GO:0031673
CO870238.1	GO:0005509
CO870238.1	GO:0016021
CO870238.1	GO:0005338
CO870238.1	GO:0033017
CO870238.1	GO:0031674
CO870238.1	GO:0043434
CO870238.1	GO:0045988
CO870238.1	GO:0000287
CO870238.1	GO:0005388
CO870238.1	GO:0048471
CO870238.1	GO:0006200
CO870238.1	GO:0005524
CO870238.1	GO:0015780
CO870238.1	GO:0006754
CO870238.1	EC:3.6.3.8
CV042566.1	GO:0005509
CK988750.1	GO:0016028
CK988750.1	GO:0016060
CK988750.1	GO:0005509
CK988750.1	GO:0000922
CK988750.1	GO:0007052
CK988750.1	GO:0005513
CK988750.1	GO:0051383
CK988750.1	GO:0032036
CK988750.1	GO:0016062
CK988750.1	GO:0016061
CK988750.1	GO:0006468
DW474395.1	GO:0001539
DW474395.1	GO:0009288
DW474395.1	GO:0005509
EW996691.1	GO:0005509
EW996691.1	GO:0019861
CN445819.1	GO:0005509
DW474441.1	GO:0005515
EE723079.1	GO:0003779
EE723079.1	GO:0031032
CK656654.1	GO:0005829
CK656654.1	GO:0008270
CK656654.1	GO:0009897
CK656654.1	GO:0005509
CK656654.1	GO:0006457
CK656654.1	GO:0030866
CK656654.1	GO:0042981
CK656654.1	GO:0006355
CK656654.1	GO:0006611
CK656654.1	GO:0006874
CK656654.1	GO:0005615
CK656654.1	GO:0003677
CK656654.1	GO:0005788
CK656654.1	GO:0051082
CK656654.1	GO:0005578
CK656654.1	GO:0005529
CK656654.1	GO:0040020
CN445854.1	GO:0005829
CN445854.1	GO:0008270
CN445854.1	GO:0009897
CN445854.1	GO:0005509
CN445854.1	GO:0006457
CN445854.1	GO:0030866
CN445854.1	GO:0042981
CN445854.1	GO:0006355
CN445854.1	GO:0006611
CN445854.1	GO:0006874
CN445854.1	GO:0005615
CN445854.1	GO:0003677
CN445854.1	GO:0005788
CN445854.1	GO:0051082
CN445854.1	GO:0005578
CN445854.1	GO:0005529
CN445854.1	GO:0040020
EW997472.1	GO:0005829
EW997472.1	GO:0008270
EW997472.1	GO:0009897
EW997472.1	GO:0005509
EW997472.1	GO:0006457
EW997472.1	GO:0030866
EW997472.1	GO:0042981
EW997472.1	GO:0006355
EW997472.1	GO:0006611
EW997472.1	GO:0006874
EW997472.1	GO:0005615
EW997472.1	GO:0003677
EW997472.1	GO:0005788
EW997472.1	GO:0051082
EW997472.1	GO:0005578
EW997472.1	GO:0005529
EW997472.1	GO:0040020
CK656602.1	GO:0007411
CK656602.1	GO:0030424
CK656602.1	GO:0030425
CK656602.1	GO:0048489
CK656602.1	GO:0030516
CK656602.1	GO:0007416
CK656602.1	GO:0040011
CK656602.1	GO:0005524
CK656602.1	GO:0006468
CK656602.1	GO:0004674
CK656602.1	EC:2.7.11.0
EW997100.1	GO:0045449
EW997100.1	GO:0003700
EW997100.1	GO:0043565
EW997100.1	GO:0046983
CK656730.1	GO:0006468
CK656730.1	GO:0008277
CK656730.1	GO:0016299
CK656730.1	GO:0004703
CK656730.1	GO:0009069
CK656730.1	GO:0007165
CK656730.1	EC:2.7.11.16
CK149362.1	GO:0007411
CK149362.1	GO:0045475
CK149362.1	GO:0048148
CK149362.1	GO:0008603
CK149362.1	GO:0048149
CK149362.1	GO:0005515
CK149362.1	GO:0000166
CK149362.1	GO:0016301
CK149362.1	GO:0007165
CK149362.1	GO:0005737
CK149362.1	GO:0005952
CK149362.1	GO:0006468
CK149362.1	GO:0045859
CV548191.1	GO:0006468
CV548191.1	GO:0016301
CV548191.1	GO:0005515
CV548191.1	GO:0030552
CV548191.1	GO:0007165
[truncated: 7,596 more rows]
